# Supplementary material for: The Hazards of Probiotics on Gut-Derived Pseudomonas aeruginosa Sepsis in Mice Undergoing Chemotherapy
Source: Biomedicines. 2024 Jan 23;12(2):253. doi: 10.3390/biomedicines12020253 (PMC10886725; doi:10.3390/biomedicines12020253)
Supplement: Supplementary file 1 [file biomedicines-12-00253-s001.zip]

Archive with 1 entries (1 files):
- biomedicines-2763027-supplementary.pptx
